# Supplementary material for: Novel homozygous variant in WISP3 in a family with unrecognized progressive pseudorheumatoid dysplasia
Source: Clin Case Rep. 2020 May 3;8(8):1452–7. doi: 10.1002/ccr3.2884 (PMC7455413; doi:10.1002/ccr3.2884)
Supplement: Supplementary file 3 — Table S1 [file CCR3-8-1452-s003.xlsx]

## Sheet: Sheet1
Chr	Start	End	Ref	Alt	Func.refGene	Gene.refGene	ExonicFunc.refGene	Ac#	AAChange.refGene	gnomAD_genome_ALL	gnomAD_genome_NFE	Polyphen2_HDIV_pred	CADD_phred	GERP++_RS	snp147
11	43940595	43940595	A	G	exonic	ALKBH3	nonsynonymous SNV	ALKBH3:NM_139178:exon9:c.A677G:p.N226S	N226S	0.0009	0.0014	B	17.56	4.79	rs149613620
11	46702070	46702070	G	A	exonic	ARHGAP1	nonsynonymous SNV	ARHGAP1:NM_004308:exon9:c.C787T:p.L263F	L263F	0.0046	0.0073	P	23.3	2.09	rs144801476
11	47367892	47367892	T	G	exonic	MYBPC3	nonsynonymous SNV	MYBPC3:NM_000256:exon12:c.A956C:p.E319A	E319A	.	.	B	13.85	4.7	rs545675333
11	62505771	62505771	C	T	exonic	TTC9C	nonsynonymous SNV	TTC9C:NM_173810:exon3:c.C433T:p.R145W,TTC9C:NM_001318812:exon4:c.C433T:p.R145W,TTC9C:NM_001318813:exon4:c.C433T:p.R145W,TTC9C:NM_001318815:exon4:c.C181T:p.R61W,TTC9C:NM_001318816:exon4:c.C181T:p.R61W,TTC9C:NM_001318814:exon5:c.C181T:p.R61W	R61W	.	.	D	35	5.14	rs533334773
11	67261403	67261403	T	A	exonic	PITPNM1	nonsynonymous SNV	PITPNM1:NM_001130848:exon20:c.A2995T:p.M999L,PITPNM1:NM_004910:exon20:c.A2998T:p.M1000L	M1000L	.	.	B	23.1	4.02	rs199573265
7	12409257	12409257	T	G	exonic	VWDE	nonsynonymous SNV	VWDE:NM_001346972:exon10:c.A2330C:p.N777T,VWDE:NM_001346973:exon10:c.A1865C:p.N622T,VWDE:NM_001135924:exon12:c.A2675C:p.N892T	N892T	.	.	B	12.67	1.06	.
6	110536489	110536489	C	G	exonic	CDC40	nonsynonymous SNV	CDC40:NM_015891:exon9:c.C943G:p.L315V	L315V	0.0055	0.0087	P	26.1	3.5	rs138462889
6	112390634	112390634	A	AC	exonic	WISP3	frameshift substitution	WISP3:NM_198239:exon5:c.930delinsAC,WISP3:NM_003880:exon6:c.876delinsAC	WISP3:NM_198239:exon5:c.930delinsAC,WISP3:NM_003880:exon6:c.876delinsAC	.	.	.	.	.	.
6	123110537	123110537	C	T	exonic	SMPDL3A	nonsynonymous SNV	SMPDL3A:NM_006714:exon1:c.C46T:p.H16Y	H16Y	0.0109	0.0049	B	0.008	0.968	rs12523814
